# Supplementary material for: Maternal concern and perception about child overweight risk, maternal feeding practices, and child eating behaviors: A cross-sectional study
Source: PLoS One. 2024 Jun 11;19(6):e0302557. doi: 10.1371/journal.pone.0302557 (PMC11166278; doi:10.1371/journal.pone.0302557)
Supplement: S1 File — (XLSX) [file pone.0302557.s001.xlsx]

## Sheet: S1CEBQ_11_11_2020_Hebah
BMIz	child_age	mother_age	Mother_BMI	EmploymentStatus	Child_nationality	Family_Income_Monthly	cfq_perceived_ChildWt	cfq_concern_ChildWt	cfq_Rest	cfq_mon	Child_Sex	nationality	CEBQ_EF	CEBQ_FoodResp	CEBQ_SR	CEBQ_SE	CEBQ_FF	FR	Rest	Mon	Edu
0.0769457	3.2	36.1	24.3046	2	1	3	2	1	3.25	5	1	1	2.75	1.4	3.4	3.75	2.83333	3	3	5	2
-0.473234	6.06434	28.1	23.4221	2	1	3	3	1	2.375	5	1	1	2.5	1.2	4	4.5	2.83333	1	2.25	5	3
-0.781858	4.9	38.1	22.3478	1	1	3	2.75	1	4.5	5	1	1	2.75	1.8	3.6	2.75	2.5	3.16667	4.5	5	2
-1.03188	4.4	33.7	23.1834	2	1	3	2.25	1	2.5	5	1	1	2.25	2.2	4	3.5	3.83333	2	2	5	2
-0.144904	5.6	35	24.0055	1	1	3	2.5	1	4.75	4.66667	1	1	3.25	2.8	2.8	4.75	4.83333	4	4.5	4.66667	2
-0.539	4.32854	23.2	24.5578	1	1	2	2.75	1	4.5	5	1	1	2.25	2.2	4	2.5	3.33333	3	5	5	2
2.353	5.70021	34.3	27.993	2	1	2	3.25	5	3.5	5	1	1	4.25	4.4	2.2	3	2	1	4.5	5	1
-1.63544	5.3963	33.4	21.2279	2	1	1	2	1	3.375	3	1	1	2.75	2.2	3.8	3.25	3.16667	1.16667	4.75	3	1
2.124	5.74127	34	31.25	2	1	2	3	1	4.75	5	1	1	2	1.4	4.4	4	4.33333	4	5	5	1
0.0671869	3.19233	34	31.25	2	1	2	3	1	4.75	5	1	1	2.25	1	3.4	3.5	3	4	5	5	1
1.85917	5.68104	30.1	31.6456	2	1	3	3.5	1	5	5	1	1	3.5	2.4	3.4	3	3.66667	4.33333	5	5	2
0.814949	5.13895	32.6	25.9695	2	1	2	3	1	3.75	4	1	1	3.75	2	3	1.75	2.5	3.83333	3	4	2
0.393686	5.17454	29.8	22.3757	1	1	3	3	1	4.5	4	1	1	3.25	2	4	2.75	4	4.5	5	4	3
-0.72175	5.48392	29.6	20.4294	1	1	3	3	1	4.75	5	1	1	3	1.6	3.8	3.25	4	4.33333	4.5	5	3
-0.176499	5.04312	37.5825	37.1652	1	1	3	2.5	1	1.5	4	1	1	2.25	1.2	3.4	2.75	2.5	1	1.5	4	2
-0.54824	5.97125	28.0493	23.0681	2	1	1	2.75	1	4.25	4	1	1	2.75	1.8	3.4	3.25	3.33333	3	3.75	4	1
-0.633	4.69815	33.6071	25.8022	1	1	3	3	1	4	3	1	1	2.75	2.8	4	3.5	4.16667	3.33333	4	3	2
-3.63504	6.10541	35.5975	26.2336	1	1	2	2.5	1	4.375	5	1	1	2.5	1	4.6	4.25	4.5	2.66667	4.75	5	2
-1.71771	4.75838	31.948	22.9591	1	1	3	2	1	3	5	1	1	2.5	1.4	4.2	4.75	2.5	1.33333	3	5	2
3.65198	3.26078	39.7	26.9531	1	1	3	4.75	2	4.5	3	1	1	2	1.2	4.8	2.25	2.66667	5	5	3	2
2.76827	5.10335	20.1	22.6003	1	1	3	3	1	1.875	5	1	1	2	1.4	4.6	2	3.33333	1	1	5	2
0.523039	4.21081	36.5	25.2174	1	1	3	3	1	3.75	5	1	1	3	1.4	3.4	3	3.66667	2	3.75	5	1
-0.915879	5.68652	39.6	25.9516	1	1	3	3	1	3.5	5	1	1	3.75	1.6	3.4	3.5	3.83333	3	2.75	5	2
-0.241051	4.38604	29.4	29.1363	2	1	2	3	1	3.875	5	1	1	2.75	1.8	4.2	3.25	4.16667	1.5	4	5	2
0.165623	5.10335	37.1	27.6398	1	1	3	3	1	4.5	4	1	1	2.5	2.8	4	3.75	4.5	3.66667	4.5	4	2
2.27899	4.86242	26	38.1039	2	1	2	3.25	5	4	5	1	1	1.5	1	4.2	3.25	1.16667	1.16667	5	5	1
-1.0504	4.24914	29.6	30.0215	2	1	3	2	1	4.25	5	1	1	1	1.4	2.6	3.5	3.16667	4.33333	3.5	5	2
3.44335	5.56879	35.9	39.0625	1	1	3	3	2.66667	4.125	5	1	1	3	2.4	4	3.75	4.83333	2	4.5	5	2
1.06881	4.65435	37.7	25.5296	1	1	3	3	1	3.25	5	1	1	2	1	2.6	2.75	2.33333	2.33333	2	5	3
0.771897	4.65435	37.7	25.5296	1	1	3	3	1	3.25	5	1	1	2	1.2	2.6	3.25	2.66667	2.33333	2	5	3
0.532073	6.16016	25.4	30.0781	2	1	1	3	1	2.5	2	1	1	4	2.8	2.6	1.75	2.83333	4.5	1	2	1
2.09171	5.7358	37.6	34.2936	1	1	3	2.75	1	5	5	1	1	2.75	2.6	3.6	3.25	2.66667	3.33333	5	5	2
-1.90709	5.50856	41.9	30.0433	1	1	3	2.25	1.66667	3.125	5	1	1	2.75	2.4	3	3.25	2.66667	2.83333	2.25	5	2
0.198108	4.23546	27.8	22.5827	1	1	1	3	4.33333	3.625	4.66667	1	1	3.5	1.4	2.6	3.5	2.33333	2.16667	3.25	4.66667	2
-1.01579	5.10883	43.4	22.1893	2	1	3	3	1	4	3.66667	1	1	2.75	2.2	3	3	3.16667	2.66667	4.25	3.66667	2
0.175062	5.60164	32.1	27.0552	2	1	3	3	1	4.75	4.66667	1	1	4.75	3.2	4.4	3.75	2.83333	2.66667	5	4.66667	2
1.44415	4.35044	34.7	39.5556	2	1	2	2.75	4.66667	4	4.33333	1	1	3.75	2.6	2.8	2.5	2.5	3.16667	3.25	4.33333	2
-1.0507	5.60438	30.3	21.9261	2	1	3	2.75	2.33333	3.125	5	1	1	2.75	1.6	2.2	3.5	2.16667	2.16667	2.5	5	2
-2.10359	5.60438	30.3	21.9261	2	1	3	2.75	2.33333	3.125	5	1	1	1.75	1.8	3.2	2	3.16667	2.16667	2.5	5	2
-1.41517	3.61944	42.7	38.0499	1	1	3	2.5	2	3.625	5	1	1	3.25	1.4	3.8	4	3.66667	1	4.25	5	1
1.25056	4.71732	34.8	38.6259	1	1	3	3.25	1	3.25	3.33333	1	1	3.5	2.8	3.2	3.25	3.33333	2.66667	2	3.33333	2
0.368	5.23751	37	26.6728	2	1	2	3	2.33333	2.625	3.66667	1	1	2.5	2.8	4	3.75	4.5	1.83333	2.5	3.66667	2
-0.760809	4.4052	38	32.4619	2	1	2	2.75	2.33333	3.75	3	1	1	3.25	1.2	4.4	3.75	4.5	3.33333	3	3	1
-1.478	5.81246	38	32.4619	2	1	2	3	2	3.625	4	1	1	3.75	3.4	3.6	2.75	3.33333	3.5	2.5	4	1
-1.22218	5.05955	40.1	24.1415	2	1	2	2.75	1.33333	2.875	4.33333	1	1	3.25	3.6	3.2	4.5	2.66667	2.5	2.75	4.33333	2
-0.928433	5.51403	27.3	32	2	1	1	3	2	3.875	2.66667	1	1	4	3.2	3.6	4.75	3.16667	2.5	4	2.66667	1
-1.52181	5.68104	29.9	24.2187	2	1	2	3	1	2.625	4	1	1	2	1.2	4	2.25	3	2.16667	1	4	1
-1.01728	3.4	28.1	24.6094	2	2	3	2.5	1	4.375	4.33333	1	0	3.25	2.2	3.4	2.75	3.16667	2.66667	5	4.33333	2
2.35127	4.8	35.4	36.7902	1	2	3	3	1	2.875	3	1	0	3.5	2.4	2.2	2.5	2.5	1	2.75	3	3
2.66937	4.8	35.4	36.7902	1	2	3	3	1	2.875	3	1	0	1.75	1.2	2.8	3.75	5	1	2.75	3	3
-0.00942154	5.7	36.7	24.6711	2	2	3	3.25	1	4.375	5	1	0	2.5	1	3.8	1.75	3.33333	3.5	5	5	2
1.26902	4.03833	33.8	21.0828	2	2	3	3	1	2.125	5	1	0	2.5	1.4	2.8	2.75	2.83333	1	1.5	5	2
1.31802	4.7	30.4	29.2969	2	2	3	3	5	3.75	3	1	0	4	3	2.6	4	1.5	3.16667	3	3	2
0.319779	4.19165	31.8	20.83	1	2	2	3	1	4.75	4	1	0	1.75	1.6	4.6	4.25	4.33333	4.66667	4.75	4	2
2.44051	5.7	30.2	24.977	1	2	3	2.5	2.66667	4	5	1	0	4	3	3.2	2.75	2.33333	3.16667	3.5	5	2
0.844655	3.54278	25.4	20.1562	1	2	3	3	1	4	5	1	0	1.75	1	5	3.5	4.83333	3.16667	3	5	2
-0.47486	4	34.7	21.0772	2	2	3	3	2.66667	4	4.33333	1	0	2.75	1.2	3.4	2.5	2	2.16667	4	4.33333	3
0.840884	5	32.8	30.1205	1	2	2	3	1	3.375	5	1	0	1.75	1.6	4.8	3.25	4.66667	2	3	5	2
0.403133	4.5	31.3	29.4029	2	2	2	3	1	3.25	5	1	0	2.75	2.2	2.8	2.5	4	2.16667	2.75	5	2
-0.0512071	5.40452	33	31.2175	2	2	1	2.5	1	4	2	1	0	3	1	4.4	4.25	4.66667	1.5	5	2	2
-0.091	5.88364	33.1	26.1066	2	2	1	2.5	1	2.75	3.66667	1	0	2.5	2.6	4	3.5	4.33333	1.33333	3.75	3.66667	1
3.73976	3.64134	31.7	30.0947	2	2	2	2.5	1	4.25	5	1	0	2	1.4	4.4	3.25	4.16667	4.66667	3.5	5	2
0.864606	4.9117	37.3	22.4996	1	2	2	2.5	1	3.25	5	1	0	2	2.6	4	4	4.66667	2	3	5	2
4.3738	6.10267	29	29.7143	2	2	3	3.75	1	2	5	1	0	2	2.8	3.8	4.25	3.16667	2.66667	1	5	2
0.0291442	4.53388	33.7	24.3865	1	2	3	2.5	1	5	3	1	0	2.5	1.8	4.4	4.25	3	3.33333	5	3	3
0.840752	5.13895	32.6	28.3266	2	2	3	3	1	4.125	5	1	0	3.5	2.4	3	4.25	3.16667	2.5	4.25	5	2
-0.112122	6.45859	29.4	29.271	1	2	2	3	1	3.25	5	1	0	4.25	1.6	3	2.75	3	2.33333	2.5	5	2
-0.725	6.01232	40.7	24.9108	1	2	3	3	1	2.375	3.66667	1	0	2	1.2	4	2.75	3	1.66667	1.75	3.66667	2
0.230177	3.5	32.1	26.5643	1	1	3	3	1	3.375	5	2	1	2.75	2.4	3.8	3.75	3.16667	1.66667	3.75	5	3
0.792719	4.02464	30.4	17.7999	1	1	3	2.25	1	1.875	5	2	1	2.25	1	4	3.75	3.83333	3	1	5	3
0.0660318	4.2	41.7	23.1111	1	1	3	3	1	3.75	5	2	1	2.75	1	3.4	4.25	3	2.33333	3	5	2
1.46377	4.2	35	24.0055	1	1	3	3.5	1	4.75	4.66667	2	1	3.25	2.2	4.6	2.75	2.66667	4	4.5	4.66667	2
-1.9134	5.10335	36.9	15.625	2	1	1	2.75	1	4.5	4	2	1	2	2	3.8	3.25	2.66667	4.33333	4.75	4	2
0.701548	5.577	31.6	26.7229	2	1	2	2.75	1	2.375	3	2	1	2.5	1.4	3.8	3.5	4.33333	1.66667	2.75	3	2
-0.257247	5.91102	47.1157	30.4832	1	1	3	3	1	3	4.33333	2	1	2.25	1.2	3.6	3.75	4.83333	1	3.5	4.33333	2
0.958123	5.06776	34.3354	32.8824	2	1	2	3	1	5	5	2	1	3	1.2	3	3.25	2.33333	4.5	5	5	1
1.00995	5.94935	35.8	22.7694	1	1	2	3	1	3.125	5	2	1	2.75	1.4	3.4	2.75	3.83333	1.16667	3	5	2
2.42102	5.01848	40.6	30.1194	2	1	3	4	5	4	5	2	1	2.75	2.6	4.2	2.25	4.16667	1	5	5	2
0.0940513	5.05681	31	21.3675	2	1	3	3	1	2.5	4	2	1	3.25	2.6	3.4	3.75	3.66667	2.83333	2	4	1
-1.04598	3.56194	27	17.7154	1	1	2	2.75	1	3.75	4	2	1	2.75	1.4	3.2	3	2.83333	3	2.75	4	2
0.12972	4.05749	24.4	22.2063	1	1	3	3	1	4.625	5	2	1	3.5	2.6	2.8	4.25	3.5	3.16667	4.75	5	2
-0.671659	4.58864	41.9	21.875	2	1	3	2	1	2.5	4.66667	2	1	2.5	2.4	1.8	4	5	1	2	4.66667	2
-0.268398	3.90965	35.4	20.8209	2	1	2	2.75	1	1.5	4	2	1	2.75	1.8	4.6	4.75	2.33333	1	1	4	2
0.57157	4.48734	28.4	22.8928	2	1	3	3	1	4.125	4	2	1	3.25	1.6	3.4	4	2.83333	4	3.25	4	2
0.201604	5.89185	28.4	22.8928	2	1	3	3	1	4.125	4	2	1	3.25	3	3	4	3	4	3.25	4	2
-0.531715	4.39699	50.1	26.7759	1	1	3	3	1	4.375	5	2	1	1.5	1	5	1.5	4.83333	2.5	5	5	2
3.08461	3.61123	31	25.2994	1	1	3	3.5	1	4	5	2	1	4	1.2	2.8	2.25	2.5	1	5	5	2
0.484584	3.56194	32.6	28.5483	1	1	3	3	1	3.375	5	2	1	3.5	1.6	2.8	2.75	3.16667	1.5	3.75	5	2
0.378724	5.13073	26.9	17.9089	1	1	2	3	1	4.75	5	2	1	2.25	2.4	4.4	3.5	3.66667	3.16667	5	5	2
1.3622	5.10335	37.1	27.6398	1	1	3	3	1	4.5	4	2	1	3.5	2	2.8	3.25	2.66667	3.66667	4.5	4	2
-1.9427	5.10062	39.2	23.1911	2	1	2	3	1	3	5	2	1	3.75	2.8	2.8	2.5	2.33333	1	3	5	1
0.644178	5.295	40.8	27.6601	1	1	3	3	1	3.375	5	2	1	3	1.4	3.4	2.75	3.33333	1.83333	3	5	2
-0.539078	4.89254	33	32.0513	1	1	2	3	1	3.875	5	2	1	2.5	1.8	4.4	3.25	2.66667	3.66667	2.75	5	2
-0.0120655	5.16906	30.9	22.8571	1	1	2	3	2.33333	3.625	2.66667	2	1	4	3.6	2.2	2.5	3.16667	1.83333	3.5	2.66667	2
-2.04195	4.3614	36	21.7555	2	1	2	3	4	3.875	4.66667	2	1	2.75	1.2	4.4	1.5	2.16667	2.33333	3.75	4.66667	2
-1.88503	5.25941	25.2	26.2596	1	1	3	2.75	2.33333	3.875	3.66667	2	1	4.5	2.6	3	4.5	2.83333	3	5	3.66667	2
-0.40125	5.18001	35	25.6369	2	1	2	2.75	3	5	4.66667	2	1	2.75	1.2	4.6	4	3.16667	2.66667	5	4.66667	1
-0.196789	4.79671	28.1	26.398	2	1	2	2.5	5	3.625	3	2	1	2.75	2.4	4.4	4.5	3.66667	1.5	4.25	3	2
0.537183	5.56331	31.5	24.0346	2	1	2	3	1	3.125	5	2	1	2.75	2.2	3.2	3.5	3.5	1.33333	3.25	5	1
-0.155244	4.9473	29	27.0552	1	1	3	3	2.33333	4.625	4.33333	2	1	3	2.8	4	3.75	4.33333	3.33333	5	4.33333	2
-1.21395	5.63176	31.9	28.5156	2	1	2	3	1	3.625	4.66667	2	1	2.75	1.8	3.6	3	3	2.33333	4	4.66667	1
0.642722	4.64339	25.5	28.125	2	1	2	3	2.33333	2.875	4.66667	2	1	1.25	1	4.4	3.75	4.83333	3	3.75	4.66667	2
-1.46749	5.40999	39.6	30.2222	2	1	1	2.75	1	4.375	2.66667	2	1	4	3.8	3.6	4.5	3.16667	3.83333	4	2.66667	2
0.161	5.72211	30.2	23.1247	1	1	2	3	3.33333	3.375	4	2	1	3.25	2.2	3.2	2.75	2.66667	2.5	2.75	4	3
1.11642	6.00137	33	26.0375	2	1	3	3	2.33333	3.25	4.66667	2	1	2.5	1.4	3.6	2.75	2.66667	2.83333	1.5	4.66667	1
-1.66224	5.58248	34.6	28.5375	2	1	1	2.5	1	2.875	5	2	1	1.5	1	4.2	4.25	2.83333	2.33333	2.5	5	1
0.667	4.97467	31.9	33.4252	1	1	2	3	2.33333	3.75	4.33333	2	1	2.75	2.6	4.2	3.5	3.83333	1.66667	4	4.33333	2
-0.545209	5.1	28.9	19.8791	2	2	2	3	1	3.125	5	2	0	2.25	1	4.2	4	3.5	1.83333	2	5	2
-0.190065	3.3	25	28.8415	1	2	2	3	3.66667	4.625	5	2	0	4	1.4	2.6	3.75	4	2.66667	4.75	5	2
-1.2849	3.9	33.2	28.3937	2	2	3	3	4.33333	4.75	5	2	0	3.75	3	3.6	3.5	3.5	2.33333	5	5	2
0.401079	4.3	30.4	31.25	2	2	3	3	1	2.375	5	2	0	3	1	3	2.5	3.66667	1	1.75	5	3
0.866115	3.8987	27.5	20.8209	2	2	1	3	1	4.375	5	2	0	2.75	1.2	4.4	1.5	2.16667	3	4.75	5	2
0.671918	6.09993	30.9	23.3067	2	2	2	3	1	3.5	5	2	0	3.25	2	3.8	2.5	2.66667	1	4	5	2
1.31538	5.1937	35.4	30.4438	2	2	3	3	1	4.625	5	2	0	1.5	1	2.6	3.25	1.66667	2.16667	4.75	5	1
0.241648	4.16975	36.7	41.4016	2	2	2	3	1.66667	3.625	5	2	0	3.25	2.2	4	2.5	3.5	1.16667	4.25	5	2
